# Supplementary material for: Rotavirus Genotype Dynamics and the Emergence of G3P[8] in Thailand Following Nationwide Vaccine Implementation
Source: Int J Mol Sci. 2025 Sep 22;26(18):9249. doi: 10.3390/ijms26189249 (PMC12470743; doi:10.3390/ijms26189249)
Supplement: Supplementary file 1 [file ijms-26-09249-s001.zip]

Archive with 1 entries (1 files):
- ijms-3816527-supplementary.xlsx
