# Supplementary material for: Rotavirus Genotype Dynamics and the Emergence of G3P[8] in Thailand Following Nationwide Vaccine Implementation
Source: Int J Mol Sci. 2025 Sep 22;26(18):9249. doi: 10.3390/ijms26189249 (PMC12470743; doi:10.3390/ijms26189249)
Supplement: Supplementary file 1 [file ijms-26-09249-s001.zip › ijms-3816527-supplementary.xlsx]

## Sheet: Sheet1
Supplementary Table S1. Prevalence of rotavirus A infection in pediatric patients with acute gastroenteritis in Thailand from 2000 to 2023, including 95% confidence intervals (CI) for each study period.
Year	No. of Specimens Tested	RVA_positive	Prevalence (%)	95% CI Lower	95% CI Upper
2000-2001	315	107	33.9683	28.7522	39.4892
2001-2003	1950	838	42.9744	40.7635	45.2064
2004-2006	307	130	42.3453	36.7529	48.0869
2007	160	47	29.375	22.4487	37.083
2007-2009	557	158	28.3662	24.6562	32.3076
2009-2011	562	250	44.484	40.3248	48.7014
2010-2013	1032	184	17.8295	15.5401	20.3039
2014-2016	1867	514	27.5308	25.5145	29.6179
2017-2018	1013	179	17.6703	15.3688	20.1613
2018-2019	1170	209	17.8632	15.7086	20.1807
2020-2023 (This study)	1192	60	5.03356	3.86279	6.432
Supplementary Figure S1. Prevalence of rotavirus A infection in pediatric patients with acute gastroenteritis in Thailand from 2000 to 2023. Bars indicate prevalence (%) of RVA-positive cases, and error bars represent 95% confidence intervals (CI).
